# Supplementary material for: Enhanced Natural Attenuation of Gasoline Contaminants in Groundwater: Applications and Challenges of Nitrate-Stimulating Substances
Source: Microorganisms. 2025 Jul 4;13(7):1575. doi: 10.3390/microorganisms13071575 (PMC12298856; doi:10.3390/microorganisms13071575)
Supplement: Supplementary file 1 [file microorganisms-13-01575-s001.zip]

Archive with 2 entries (2 files):
- Supporting materials-R2-final version.docx
- Supporting materials_Table S3.xlsx
