# Supplementary material for: Enhanced Natural Attenuation of Gasoline Contaminants in Groundwater: Applications and Challenges of Nitrate-Stimulating Substances
Source: Microorganisms. 2025 Jul 4;13(7):1575. doi: 10.3390/microorganisms13071575 (PMC12298856; doi:10.3390/microorganisms13071575)
Supplement: Supplementary file 1 [file microorganisms-13-01575-s001.zip › Supporting materials_Table S3.xlsx]

## Sheet: Table S3
Enzyme	Abundance (ppm)														The ratio of the gene abundance in the sample to that at the 0 time point
C	NA_0d	NA_6d	NA_12d	OC_6d	OC_12d	NY_6d	NY_12d	NY_18d	NF_6d	NF_12d	NF_18d	NN_6d	NN_12d	NN_18d	NA_6d	NA_12d	OC_6d	OC_12d	NY_6d	NY_12d	NY_18d	NF_6d	NF_12d	NF_18d	NN_6d	NN_12d	NN_18d
1.3.8.7	704.599	717.075	786.098	600.623	1097.54	779.142	838.466	773.343	577.893	632.83	568.37	690.453	623.205	578.136	1.01771	1.11567	0.852433	1.55769	1.1058	1.18999	1.09756	0.820173	0.898142	0.806657	0.979924	0.884482	0.820517
2.3.1.9	519.576	539.538	620.074	390.563	614.994	688.783	800.047	782.317	602.78	646.334	522.768	583.477	587.918	575.688	1.03842	1.19342	0.751695	1.18364	1.32566	1.53981	1.50568	1.16014	1.24396	1.00614	1.12299	1.13153	1.108
1.6.5.5	377.905	358.068	468.215	256.57	486.961	502.899	691.599	683.454	702.605	766.435	689.152	477.533	674.681	692.172	0.947509	1.23898	0.678928	1.28858	1.33076	1.83009	1.80853	1.85921	2.02812	1.82361	1.26363	1.78532	1.8316
1.1.1.1	323.827	322.096	362.715	288.003	520.307	334.236	325.076	337.337	285.622	295.704	283.067	340.601	307.309	300.935	0.994655	1.12009	0.889373	1.60674	1.03215	1.00386	1.04172	0.882021	0.913154	0.874131	1.0518	0.948992	0.929308
6.2.1.1	272.368	259.893	275.625	215.683	206.17	298.782	321.915	303.914	336.366	339.281	303.748	294.253	323.169	317.5	0.954198	1.01196	0.791878	0.756954	1.09698	1.18191	1.11582	1.23497	1.24567	1.11521	1.08035	1.18652	1.1657
1.17.1.9	232.625	215.967	245.101	175.476	274.399	271.482	312.833	345.778	326.439	320.461	285.582	256.529	304.775	290.27	0.92839	1.05363	0.75433	1.17957	1.16703	1.34479	1.48641	1.40328	1.37759	1.22765	1.10275	1.31015	1.2478
4.2.1.3	267.623	276.829	325.371	205.461	163.609	306.531	307.536	291.495	254.687	273.053	222.094	290.481	268.831	252.418	1.0344	1.21578	0.767724	0.611339	1.14538	1.14914	1.0892	0.951662	1.02029	0.829875	1.08541	1.00451	0.943185
1.2.1.3	243.401	216.637	251.063	179.736	298.776	239.623	305.977	311.627	223.705	259.645	278.735	214.088	264.138	271.562	0.890041	1.03148	0.738432	1.2275	0.984477	1.25709	1.2803	0.919078	1.06673	1.14517	0.879568	1.0852	1.1157
1.3.5.1	214.385	221.687	199.648	240.769	247.543	234.609	243.785	240.706	202.558	205.005	195.636	224.148	196.614	196.515	1.03406	0.931261	1.12307	1.15467	1.09433	1.13713	1.12277	0.944833	0.956248	0.912546	1.04554	0.917106	0.916643
6.4.1.2	211.419	207.432	215.769	213.51	199.333	245.498	262.082	266.852	180.165	187.766	186.18	213.37	190.748	189.827	0.981141	1.02057	1.00989	0.942832	1.16119	1.23963	1.2622	0.852167	0.888121	0.880622	1.00923	0.902228	0.897871
2.2.1.1	183.144	177.85	169.983	181.397	265.232	178.185	215.204	221.738	218.441	217.169	224.469	191.633	219.466	198.831	0.971092	0.928135	0.990457	1.44821	0.972922	1.17505	1.21073	1.19273	1.18578	1.22564	1.04635	1.19832	1.08565
6.2.1.5	191.647	198.942	198.504	189.063	187.441	196.216	201.625	186.326	214.609	218.126	208.725	206.858	204.826	196.296	1.03807	1.03578	0.986519	0.978057	1.02385	1.05207	0.972238	1.11982	1.13817	1.08912	1.07937	1.06877	1.02426
1.11.1.6	107.613	102.197	139.792	55.5817	96.9165	165.32	258.164	287.032	298.135	311.411	278.875	170.3	264.795	271.519	0.949671	1.29903	0.516498	0.900604	1.53625	2.39901	2.66727	2.77044	2.89381	2.59147	1.58253	2.46063	2.52311
4.2.1.2	158.577	158.099	173.417	125.73	139.28	184.01	188.804	189.77	211.377	226.267	188.929	170.076	198.162	191.226	0.996986	1.09358	0.792863	0.878315	1.16038	1.19062	1.19671	1.33296	1.42686	1.1914	1.07251	1.24963	1.20589
1.11.1.10	134.256	145.721	199.076	92.9769	273.903	153.418	153.1	131.122	173.47	175.794	145.283	160.869	170.946	151.101	1.08539	1.48281	0.692533	2.04015	1.14272	1.14036	0.976653	1.29208	1.30939	1.08213	1.19822	1.27328	1.12547
1.1.1.42	133.317	133.03	152.765	98.0027	109.056	162.534	171.664	174.49	161.465	175.507	143.234	162.082	166.254	163.208	0.997846	1.14588	0.735109	0.818018	1.21916	1.28764	1.30883	1.21113	1.31646	1.07438	1.21576	1.24705	1.22421
3.2.1.58	116.659	119.088	194.259	12.7774	11.9411	150.632	134.803	105.606	205.005	233.69	152.689	175.645	202.292	175.403	1.02082	1.66519	0.109528	0.10236	1.29122	1.15553	0.905254	1.75731	2.00319	1.30886	1.50563	1.73405	1.50356
1.2.5.3	147.455	152.111	110.365	196.9	602.309	105.3	70.1616	54.622	49.3121	42.5718	101.265	105.854	69.5422	68.0108	1.03158	0.748465	1.33532	4.08471	0.714121	0.475818	0.370433	0.334422	0.288711	0.686754	0.717875	0.471617	0.461232
2.6.1.1	116.214	112.698	112.129	149.581	164.847	118.621	155.237	186.132	116.077	118.473	146.96	118.564	130.309	138.557	0.969746	0.964854	1.28712	1.41848	1.02072	1.33579	1.60163	0.998825	1.01944	1.26457	1.02022	1.12129	1.19226
2.6.1.19	78.3986	81.5518	95.2933	68.1462	88.6419	107.63	155.816	154.019	191.938	202.898	193.4	103.114	170.195	170.071	1.04022	1.2155	0.869227	1.13066	1.37286	1.98748	1.96456	2.44824	2.58803	2.46689	1.31526	2.1709	2.16931
1.11.1.5	107.909	118.507	130.015	114.911	169.703	107.529	108.002	97.0196	154.031	171.245	116.823	144.477	126.649	129.334	1.09821	1.20485	1.06489	1.57264	0.996476	1.00086	0.899084	1.42741	1.58693	1.0826	1.33887	1.17366	1.19855
2.6.1.9	108.156	113.458	129.681	111.078	149.586	135.488	148.693	167.116	116.031	129.966	85.7539	143.624	105.956	124.57	1.04901	1.19901	1.02701	1.38305	1.2527	1.37479	1.54513	1.07281	1.20165	0.792869	1.32792	0.979651	1.15176
1.2.1.12	110.282	118.73	149.903	84.629	108.957	144.908	143.217	146.306	134.038	143.47	100.38	143.893	116.091	109.053	1.07661	1.35927	0.767387	0.987983	1.31398	1.29864	1.32665	1.21541	1.30094	0.910212	1.30477	1.05268	0.988859
3.5.4.9	101.038	106.531	129.252	79.007	102.515	121.103	139.878	147.615	121.895	126.087	101.777	122.336	120.315	114.561	1.05436	1.27923	0.781951	1.01462	1.19859	1.3844	1.46098	1.20642	1.24791	1.00731	1.21079	1.19078	1.13383
1.16.3.1	105.635	104.788	169.983	49.5338	59.1607	124.851	120.824	116.326	115.754	132.887	97.7715	152.426	145.325	138.557	0.991982	1.60914	0.468912	0.560046	1.18191	1.14378	1.10121	1.09579	1.25798	0.925556	1.44294	1.37572	1.31165
6.4.1.1	99.7037	92.6339	125.245	44.8913	42.8097	122.775	125.009	113.998	158.879	164.253	139.368	115.869	144.387	136.109	0.929092	1.25618	0.450247	0.42937	1.23139	1.2538	1.14337	1.59351	1.64741	1.39782	1.16213	1.44816	1.36514
1.11.1.21	107.712	109.436	130.253	57.6687	102.268	132.854	124.519	112.106	132.238	132.743	113.842	114.477	124.96	115.566	1.01601	1.20928	0.535399	0.949459	1.23342	1.15604	1.0408	1.2277	1.2324	1.05691	1.06281	1.16014	1.07292
2.6.1.42	128.473	123.244	118.139	137.655	173.171	124.75	123.762	130.491	78.6315	74.5604	79.3724	113.219	92.7698	80.9923	0.959298	0.919562	1.07147	1.34792	0.971021	0.963333	1.01571	0.612048	0.580359	0.617814	0.88127	0.722097	0.630423
2.1.3.15	116.51	114.753	130.682	102.219	85.4708	134.424	127.724	131.122	97.0081	102.67	94.6041	118.788	96.2423	97.4268	0.98492	1.12164	0.87734	0.73359	1.15375	1.09625	1.12541	0.832613	0.881211	0.81198	1.01955	0.82604	0.836207
1.5.1.5	97.4298	103.359	127.725	74.3219	96.7183	117.608	126.967	118.364	120.972	125.512	100.473	119.103	119.141	114.167	1.06085	1.31095	0.762825	0.992697	1.20711	1.30317	1.21486	1.24163	1.28823	1.03124	1.22244	1.22284	1.17179
1.5.98.2	116.066	115.602	102.352	130.628	228.814	82.5081	70.2506	45.8417	108.828	103.82	105.69	106.034	109.71	100.924	0.99601	0.881847	1.12546	1.97142	0.710875	0.605267	0.394964	0.937645	0.894491	0.910607	0.913567	0.945238	0.869539
1.1.2.8	116.807	103.85	145.086	43.9117	158.059	121.762	92.9552	71.2124	107.12	115.073	71.4072	122.291	128.198	118.538	0.889074	1.2421	0.375934	1.35316	1.04242	0.795801	0.609658	0.917067	0.985155	0.611326	1.04695	1.09752	1.01482
1.1.1.284	118.784	123.512	116.374	113.165	234.611	100.084	82.5823	77.6642	60.2549	64.2168	71.7799	105.54	87.5612	80.5115	1.0398	0.97971	0.952695	1.9751	0.842565	0.695229	0.653825	0.507263	0.540617	0.604288	0.888498	0.737145	0.677796
1.2.7.3	141.226	143.084	90.7146	201.627	254.728	92.638	72.0313	99.2995	46.9573	30.9352	44.6703	106.168	45.8922	33.2624	1.01316	0.642335	1.42769	1.80369	0.655955	0.510042	0.703124	0.332497	0.219047	0.316303	0.751761	0.324955	0.235525
6.3.4.14	95.4525	93.5276	85.3251	112.186	115.15	111.53	134.625	135.876	83.2487	85.2393	91.623	94.7611	94.5999	92.4877	0.979834	0.893901	1.1753	1.20636	1.16844	1.41038	1.42349	0.872148	0.893002	0.95988	0.992756	0.991067	0.968939
5.4.99.2	105.289	109.927	73.9739	139.572	185.608	75.3159	68.0692	68.3988	105.827	96.9716	107.46	84.9257	96.3361	88.0294	1.04405	0.702577	1.3256	1.76284	0.715322	0.646496	0.649626	1.00511	0.921001	1.02062	0.806593	0.914965	0.836071
3.2.1.21	97.3804	83.6967	65.1027	118.361	476.556	80.3302	76.3051	107.837	49.6815	41.9013	51.8902	64.8058	50.35	56.122	0.859483	0.668541	1.21545	4.89375	0.824912	0.783578	1.10738	0.510179	0.430285	0.532861	0.665491	0.517045	0.576318
2.4.1.1	120.416	131.332	125.961	139.487	139.627	106.364	82.4933	80.6718	76.3691	73.7942	53.3807	112.815	71.4192	61.7168	1.09066	1.04605	1.15838	1.15954	0.883309	0.685072	0.669945	0.634213	0.61283	0.443304	0.936881	0.593106	0.512532
3.2.1.1	97.8253	92.9467	65.0551	115.423	136.258	85.0913	98.3864	97.8442	106.75	101.952	109.184	89.1023	93.9899	92.2255	0.95013	0.665013	1.17989	1.39287	0.869829	1.00574	1.00019	1.09124	1.04218	1.11611	0.910832	0.960794	0.942757
4.2.1.99	65.5464	73.9999	124.53	11.4997	4.70709	112.341	128.748	121.226	136.67	156.495	113.283	102.575	133.97	124.439	1.12897	1.89987	0.175443	0.0718131	1.71391	1.96423	1.84947	2.08509	2.38755	1.72828	1.56493	2.04389	1.89848
1.2.7.11	137.272	137.945	86.5652	196.602	235.652	88.5861	64.6412	79.8956	45.7106	30.0253	42.5276	103.159	44.2029	31.7763	1.00491	0.630612	1.43221	1.71668	0.645334	0.4709	0.582025	0.332994	0.218729	0.309806	0.751497	0.32201	0.231484
2.4.1.25	84.8247	87.4503	99.8719	81.9458	97.3129	91.0173	99.0097	93.4783	121.202	127.572	89.2008	99.791	104.501	91.8321	1.03095	1.17739	0.96606	1.14722	1.073	1.16723	1.10202	1.42886	1.50394	1.05159	1.17644	1.23196	1.08261
2.6.1.11	72.4668	65.2414	61.2872	69.1258	91.1193	89.4471	131.241	156.541	116.631	113.253	102.243	74.8657	95.3976	111.326	0.900294	0.845728	0.953896	1.25739	1.23432	1.81105	2.16018	1.60945	1.56283	1.4109	1.0331	1.31643	1.53624
2.6.1.17	72.4668	65.2414	61.2872	69.1258	91.1193	89.4471	131.241	156.541	116.631	113.253	102.243	74.8657	95.3976	111.326	0.900294	0.845728	0.953896	1.25739	1.23432	1.81105	2.16018	1.60945	1.56283	1.4109	1.0331	1.31643	1.53624
3.2.1.52	101.384	109.525	100.778	122.322	199.135	99.7796	84.5411	92.6052	57.0229	51.6224	46.7198	96.6024	64.8028	55.2479	1.0803	0.99402	1.20652	1.96416	0.984172	0.833868	0.913407	0.562442	0.509176	0.460819	0.952834	0.63918	0.544935
4.1.1.31	78.4975	78.96	94.9117	54.0058	100.93	91.6251	91.7977	76.5484	120.14	123.645	91.8559	91.0335	110.367	94.4546	1.00589	1.20911	0.687995	1.28577	1.16724	1.16943	0.975171	1.5305	1.57514	1.17018	1.1597	1.40599	1.20328
2.4.1.18	102.768	100.231	103.163	93.5732	118.074	104.946	92.599	96.1464	67.5501	69.7238	52.1697	100.195	79.0209	76.4466	0.975305	1.00384	0.910525	1.14893	1.02119	0.901045	0.935564	0.657305	0.678456	0.507643	0.974961	0.768922	0.743872
2.7.9.2	99.852	101.839	104.832	95.0213	90.822	105.604	90.0169	80.2837	74.6607	71.0168	58.458	102.261	77.5663	67.2241	1.0199	1.04988	0.951622	0.909567	1.05761	0.901504	0.804027	0.747714	0.711221	0.585446	1.02413	0.776813	0.673237
2.6.1.52	85.6156	86.6907	106.12	55.7521	85.124	105.25	93.5784	87.8512	69.4894	72.2618	63.116	87.3059	82.728	84.795	1.01256	1.23949	0.651191	0.994258	1.22933	1.09301	1.02611	0.811644	0.844026	0.737201	1.01974	0.966272	0.990415
2.6.1.48	49.4811	49.6461	68.5844	21.2531	39.5395	78.2536	109.338	108.565	123.049	131.929	114.913	67.2759	109.193	106.78	1.00333	1.38607	0.429519	0.799084	1.58148	2.20969	2.19407	2.48679	2.66626	2.32236	1.35963	2.20677	2.15801
1.4.9.1	67.0788	52.5953	85.3251	3.36472	9.21598	79.5705	91.6641	82.3211	119.817	130.062	111.093	79.6262	132.796	119.849	0.784083	1.27201	0.0501607	0.137391	1.18622	1.36651	1.22723	1.78622	1.93894	1.65616	1.18706	1.97971	1.7867
1.11.1.9	61.5918	70.291	87.9483	31.9009	56.9806	84.4835	99.5439	100.997	97.1005	109.135	82.1672	79.3119	96.2423	91.8321	1.14124	1.42792	0.517941	0.925131	1.37167	1.61619	1.63978	1.57651	1.77191	1.33406	1.2877	1.56258	1.49098
3.2.1.4	85.319	80.2112	58.7594	115.039	305.317	78.0003	70.5622	81.3024	28.119	19.3943	33.9569	62.8297	29.8909	24.1709	0.940133	0.688702	1.34834	3.57853	0.914219	0.82704	0.952922	0.329574	0.227315	0.397999	0.736409	0.350343	0.283301
5.4.99.16	64.9532	62.4709	42.7341	77.4311	75.4621	54.8535	79.1989	81.0113	93.8684	94.7209	94.3246	58.5632	81.6487	83.3963	0.961783	0.657922	1.19211	1.16179	0.844508	1.21932	1.24723	1.44517	1.4583	1.45219	0.901622	1.25704	1.28394
1.5.1.54	79.7827	77.396	99.8242	51.4504	106.38	79.8237	68.5589	59.7155	60.0702	65.5576	59.5759	78.8628	72.8738	65.9565	0.970085	1.2512	0.644881	1.33337	1.00051	0.85932	0.748477	0.752923	0.821702	0.746727	0.988469	0.913404	0.826702
3.1.3.11	72.1702	74.4021	72.9723	67.8054	89.5338	94.2588	88.1026	85.6683	65.5186	67.6647	42.0152	75.1801	47.91	47.2929	1.03092	1.01111	0.939521	1.24059	1.30606	1.22076	1.18703	0.907834	0.93757	0.582168	1.04171	0.663847	0.655296
2.7.9.1	81.7105	89.8634	74.8324	123.302	132.393	57.5379	37.6629	40.3116	58.7774	60.29	30.2305	92.0215	32.0495	26.6186	1.09978	0.915823	1.50901	1.62027	0.704167	0.46093	0.493347	0.719337	0.737849	0.36997	1.12619	0.392232	0.325767
1.8.1.7	36.2334	44.5072	66.1997	20.529	27.3507	65.4899	80.4899	71.94	103.103	108.177	89.2474	66.198	95.6792	97.0771	1.22835	1.82704	0.566578	0.754847	1.80744	2.22143	1.98546	2.84552	2.98557	2.46312	1.82699	2.64063	2.67922
2.7.2.1	68.1663	71.7209	100.921	49.2356	50.4402	82.6094	67.6685	68.8839	55.8224	71.9266	45.4155	87.7101	60.9081	53.281	1.05215	1.48052	0.722287	0.739958	1.21188	0.992698	1.01053	0.818915	1.05516	0.666247	1.28671	0.893522	0.781633
1.8.98.6	68.6111	70.2016	83.4651	65.4203	53.859	76.7341	47.0118	58.7453	55.7762	61.9182	28.4604	76.3478	49.2708	36.5405	1.02318	1.21649	0.953494	0.784989	1.11839	0.685192	0.856207	0.812932	0.902451	0.414807	1.11276	0.718116	0.532574
5.3.1.6	62.7782	62.5156	75.7863	56.9021	83.0925	62.7548	58.8093	58.8909	43.5867	41.9971	41.5028	67.9944	53.0247	48.2545	0.995817	1.20721	0.906398	1.32359	0.999627	0.936779	0.938078	0.694297	0.668976	0.661102	1.08309	0.844636	0.76865
4.1.2.13	59.0708	50.7632	53.0838	57.8817	98.9975	69.6938	72.8327	87.6087	43.3558	45.014	44.8566	45.6739	46.3145	47.8611	0.859362	0.898646	0.979869	1.67591	1.17983	1.23297	1.48311	0.733964	0.762034	0.759369	0.773206	0.784051	0.810232
3.2.1.23	45.0817	49.0651	29.952	75.0886	318.1	46.5469	47.9022	92.3141	16.9453	11.7803	16.6291	35.12	16.8459	16.0848	1.08836	0.664395	1.66561	7.05608	1.0325	1.06256	2.04771	0.375879	0.261309	0.368866	0.77903	0.373675	0.356793
3.2.1.68	71.7253	71.4975	51.8437	83.1383	122.236	54.0937	54.9807	52.8757	31.9974	26.6732	32.9321	50.7488	38.0558	37.1961	0.996823	0.722809	1.15912	1.70422	0.754179	0.766544	0.737196	0.446111	0.37188	0.459142	0.707544	0.530577	0.518591
2.6.1.57	50.3214	52.9081	94.4348	8.56086	4.95483	69.5925	64.4632	63.4508	58.7774	68.7182	52.7286	67.2759	75.5485	70.5459	1.0514	1.87663	0.170124	0.0984636	1.38296	1.28103	1.26091	1.16804	1.36558	1.04784	1.33692	1.50132	1.40191
1.3.8.8	42.9067	48.4842	47.3128	39.5248	42.2647	42.343	56.4053	56.0288	77.7542	78.8703	84.077	36.6469	68.0406	71.5512	1.12999	1.10269	0.92118	0.985038	0.986863	1.3146	1.30583	1.81217	1.83818	1.95953	0.854108	1.58578	1.6676
2.6.1.44	38.1612	29.1799	25.9457	44.4654	69.3181	37.1768	59.4325	76.3059	69.4432	70.1069	75.4131	34.7158	68.9322	66.6558	0.764648	0.679897	1.1652	1.81645	0.974203	1.55741	1.99957	1.81973	1.83712	1.97617	0.909713	1.80634	1.74669
2.6.1.51	38.1612	29.1799	25.9457	44.4654	69.3181	37.1768	59.4325	76.3059	69.4432	70.1069	75.4131	34.7158	68.9322	66.6558	0.764648	0.679897	1.1652	1.81645	0.974203	1.55741	1.99957	1.81973	1.83712	1.97617	0.909713	1.80634	1.74669
2.6.1.45	38.1612	29.1799	25.9457	44.4654	69.3181	37.1768	59.4325	76.3059	69.4432	70.1069	75.4131	34.7158	68.9322	66.6558	0.764648	0.679897	1.1652	1.81645	0.974203	1.55741	1.99957	1.81973	1.83712	1.97617	0.909713	1.80634	1.74669
4.1.3.38	52.7436	48.3055	67.3444	29.7288	32.9992	74.1003	69.1376	70.6302	37.8152	38.8365	32.7458	51.8267	49.5054	47.424	0.915855	1.27683	0.563647	0.625653	1.40492	1.31083	1.33912	0.716962	0.736327	0.620849	0.982616	0.938605	0.899142
1.1.1.37	65.1015	65.5542	47.8374	91.9547	83.6375	52.321	34.1904	35.7517	28.4422	22.5549	29.2523	56.0033	26.137	24.6517	1.00695	0.734813	1.41248	1.28473	0.803683	0.525186	0.549169	0.43689	0.346457	0.449333	0.860247	0.40148	0.378666
2.6.1.22	23.2823	19.9299	22.1779	21.7216	38.3008	32.9222	65.6652	73.0557	73.4602	80.0196	84.962	29.8205	67.6652	68.9724	0.856011	0.952563	0.932965	1.64506	1.41404	2.82039	3.13782	3.15519	3.43693	3.64921	1.28082	2.90629	2.96244
3.2.1.14	54.0288	53.9806	30.3336	90.4215	132.789	49.8392	48.2583	73.2013	25.0716	12.6901	21.0542	45.8985	16.7051	13.812	0.999108	0.561434	1.67358	2.45775	0.922456	0.893196	1.35486	0.464041	0.234877	0.389684	0.849519	0.30919	0.255641
1.2.7.1	65.3981	63.0965	35.5323	92.6788	72.0928	43.8119	45.2311	97.4562	21.5163	14.7972	17.8402	47.6051	19.7083	13.7245	0.964807	0.543323	1.41715	1.10237	0.669926	0.691627	1.4902	0.329005	0.226263	0.272793	0.727928	0.301359	0.209862
1.17.98.3	49.58	50.2717	72.8292	30.538	41.9674	60.6275	37.8409	36.8674	48.758	56.8421	22.3584	64.8956	44.3437	32.1259	1.01395	1.46892	0.615934	0.846459	1.22282	0.763231	0.743596	0.983422	1.14647	0.450957	1.30891	0.894388	0.647962
3.2.1.20	37.3209	41.8707	34.483	53.7503	225.94	38.6963	22.571	36.4308	14.1749	8.38027	15.6043	28.2487	13.8427	11.6265	1.12191	0.923959	1.44022	6.05399	1.03685	0.604782	0.976151	0.379812	0.224546	0.418112	0.756913	0.370911	0.311529
2.6.1.81	41.2754	39.7705	64.5781	2.25734	1.4369	52.7262	43.5839	43.2707	46.2185	51.4788	28.2741	50.5692	47.863	42.4849	0.963538	1.56457	0.0546897	0.0348125	1.27742	1.05593	1.04834	1.11976	1.2472	0.68501	1.22516	1.1596	1.0293
3.1.2.12	29.7579	36.5978	62.098	12.7348	8.77005	51.2067	53.1554	58.5028	33.6596	40.1295	30.836	42.4404	44.9068	42.7472	1.22985	2.08678	0.427948	0.294714	1.72078	1.78626	1.96596	1.13112	1.34853	1.03623	1.42619	1.50907	1.4365
3.2.1.51	34.3056	35.6147	22.7025	59.1594	243.381	25.2235	15.9377	26.3408	11.5431	5.84224	8.15151	25.1499	7.55485	7.12453	1.03816	0.661773	1.72448	7.09451	0.735259	0.464581	0.767829	0.336479	0.1703	0.237615	0.733113	0.220222	0.207678
5.3.1.5	19.1301	16.3997	16.693	25.9381	56.0391	15.0936	29.2043	25.1281	63.9949	63.259	72.4786	20.6139	53.6817	55.4227	0.857276	0.872607	1.35588	2.92938	0.788998	1.52662	1.31354	3.34525	3.30679	3.78873	1.07757	2.80614	2.89715
2.5.1.129	38.2107	39.5024	46.7404	25.9807	28.2425	42.7989	49.772	47.297	31.9974	32.9943	22.4516	42.9793	33.9734	29.1537	1.0338	1.22323	0.679934	0.739127	1.12008	1.30257	1.2378	0.837395	0.863484	0.587574	1.1248	0.889107	0.762974
3.1.1.1	17.8943	15.5954	13.9267	17.3347	16.1032	27.1988	48.1693	51.5659	58.0386	67.1858	56.6879	20.1648	52.0393	50.877	0.87153	0.77828	0.968729	0.899909	1.51997	2.69189	2.8817	3.24342	3.7546	3.16794	1.12689	2.90816	2.8432
1.13.11.1	17.6965	10.2331	15.3576	7.15535	13.2294	32.0612	45.1865	37.1585	58.9621	56.5069	68.4261	18.2336	58.468	52.7128	0.578253	0.867829	0.404336	0.74757	1.81172	2.55341	2.09976	3.33184	3.19311	3.86664	1.03035	3.30392	2.9787
1.2.1.46	11.221	6.56883	7.63109	4.21654	14.8149	14.5871	32.8994	32.0165	67.2731	64.8872	62.9296	17.6498	54.9017	54.5485	0.585406	0.680073	0.375773	1.32029	1.29998	2.93195	2.85327	5.99529	5.78266	5.60821	1.57293	4.89277	4.86129
1.12.99.6	46.9106	52.0591	51.176	65.2074	42.8097	32.4157	16.4274	9.07133	15.1445	8.90703	11.7382	28.3834	14.7343	10.1841	1.10975	1.09093	1.39003	0.91258	0.69101	0.350185	0.193375	0.322838	0.189872	0.250224	0.605053	0.314093	0.217097
2.3.1.8	15.2744	21.2705	34.6261	21.7216	10.0583	37.9872	48.4809	62.8687	25.2563	35.2929	20.8679	36.9164	21.116	23.559	1.39256	2.26694	1.42209	0.658508	2.48699	3.174	4.11596	1.65351	2.31059	1.3662	2.41688	1.38245	1.54239
1.17.1.10	43.3516	46.3393	28.9505	56.9446	52.7194	31.2001	17.9411	12.467	15.0522	10.0563	12.9958	33.4583	16.3297	11.102	1.06892	0.667806	1.31355	1.21609	0.7197	0.41385	0.287579	0.347212	0.231971	0.299778	0.77179	0.376682	0.256093
3.2.1.40	26.2482	24.5326	13.1159	39.9933	171.586	19.5507	16.8281	37.207	6.97203	4.54929	4.00588	18.9073	7.13253	4.19604	0.934638	0.499689	1.52366	6.53705	0.74484	0.641114	1.41751	0.265619	0.173318	0.152616	0.720327	0.271734	0.15986
3.2.1.8	11.6164	11.2609	5.62793	18.7402	278.164	11.8013	11.0407	24.2549	3.55527	1.96338	3.30718	10.015	2.62777	1.18014	0.969389	0.48448	1.61325	23.9457	1.01592	0.950433	2.08798	0.306055	0.169017	0.284699	0.862143	0.226212	0.101592
2.1.1.250	33.9101	34.9444	36.3908	48.7671	34.2379	15.0936	8.28049	8.82878	10.8505	9.62533	37.3106	22.051	20.2245	16.1722	1.0305	1.07315	1.43813	1.00967	0.445105	0.244189	0.260358	0.319978	0.283848	1.10028	0.650279	0.596414	0.476915
3.2.1.55	16.9056	14.7464	8.10803	28.1955	192.148	14.4858	9.03731	18.0456	6.37178	2.72957	4.4251	11.3623	4.55168	5.81326	0.872275	0.479606	1.66782	11.3659	0.856861	0.534574	1.06743	0.376903	0.161459	0.261753	0.672104	0.269241	0.343866
5.1.99.1	23.5789	19.8405	17.4561	27.5992	57.3274	18.5377	20.7457	27.7961	17.1761	14.9887	19.3307	20.0301	18.5352	21.6358	0.841453	0.740328	1.1705	2.4313	0.7862	0.879843	1.17885	0.728453	0.635683	0.819831	0.849491	0.786092	0.917593
3.2.1.22	17.8448	19.5724	9.96811	25.7678	114.655	19.2468	20.5231	56.902	5.26365	3.11267	6.24173	9.8803	5.67787	5.9881	1.09681	0.5586	1.44399	6.4251	1.07857	1.15009	3.18871	0.294968	0.17443	0.349778	0.553679	0.31818	0.335565
3.2.1.37	13.2477	13.8526	11.0174	23.2975	138.289	13.5741	20.078	32.1135	5.12513	2.92112	6.05541	9.16173	4.27013	4.72054	1.04566	0.831646	1.75861	10.4388	1.02464	1.51558	2.42408	0.38687	0.220501	0.457092	0.691572	0.322331	0.35633
2.6.1.13	22.3925	22.8792	17.2176	27.3862	48.4582	25.2741	23.8175	25.1281	7.75696	6.99154	10.3408	17.4253	9.85416	14.7298	1.02173	0.768901	1.22301	2.16403	1.12869	1.06364	1.12216	0.346408	0.312226	0.461795	0.778172	0.440064	0.657802
1.12.1.3	16.9551	17.6063	14.356	22.6586	19.6707	18.4871	33.9678	70.2422	10.3888	12.0676	8.85021	17.066	8.44642	7.03711	1.03841	0.846708	1.33639	1.16017	1.09036	2.0034	4.14284	0.612724	0.711739	0.52198	1.00654	0.498165	0.415045
3.2.1.78	18.1909	12.2439	7.29723	21.2957	108.461	14.2325	25.8654	32.0165	5.1713	2.58591	5.82251	10.8683	3.84781	3.4967	0.673082	0.401148	1.17068	5.96241	0.7824	1.42189	1.76003	0.28428	0.142154	0.320079	0.597461	0.211525	0.192223
3.2.1.135	22.2442	20.0193	10.5881	31.475	44.5935	17.9299	16.561	30.4156	10.435	8.2366	11.0861	17.4253	8.86874	7.34307	0.899976	0.475995	1.41497	2.00472	0.806049	0.744506	1.36735	0.469108	0.37028	0.498378	0.78336	0.398698	0.330111
4.2.1.153	13.2477	12.378	15.5007	17.6754	30.3731	20.2598	25.4202	26.7774	6.04858	7.85351	23.3366	11.9462	10.4173	24.5206	0.934352	1.17007	1.33423	2.29271	1.52931	1.91884	2.02129	0.456576	0.592821	1.76156	0.901756	0.786345	1.85094
3.2.1.24	17.7954	17.9637	8.34651	31.8157	33.0983	15.8533	14.7802	58.8424	5.44834	3.92675	5.40329	16.2576	5.3494	4.89538	1.00946	0.469026	1.78786	1.85993	0.890866	0.830565	3.30661	0.306166	0.220661	0.303634	0.913584	0.300606	0.275092
6.3.4.3	19.4761	20.9577	15.7868	32.8805	39.4405	17.0183	11.1742	26.2438	6.41796	4.69295	11.2258	14.7755	8.0241	6.86227	1.07607	0.810575	1.68825	2.02507	0.873803	0.57374	1.34749	0.32953	0.24096	0.576389	0.758651	0.411998	0.352344
1.1.5.5	9.39202	8.8925	10.5881	11.5423	22.1481	16.0559	35.1698	49.383	7.94164	12.307	15.5577	11.0929	13.3266	23.4716	0.946815	1.12736	1.22894	2.35818	1.70953	3.74465	5.25797	0.845574	1.31037	1.65649	1.1811	1.41893	2.4991
3.2.1.177	14.5329	16.2657	10.8266	20.1883	42.9088	19.8546	24.0846	30.9978	6.00241	7.32675	5.12381	12.9342	7.69563	8.43579	1.11923	0.744972	1.38914	2.95253	1.36618	1.65725	2.13294	0.413022	0.504149	0.352566	0.889995	0.529531	0.580461
3.2.1.25	14.8789	15.5954	15.9299	23.4252	72.2414	9.87666	9.17086	17.512	3.73996	4.21408	9.36259	10.2396	5.81864	7.29936	1.04815	1.07064	1.57439	4.85528	0.663802	0.616366	1.17697	0.25136	0.283224	0.629252	0.688194	0.391066	0.490584
3.2.1.41	19.4761	19.8852	11.9713	22.7438	30.3236	22.7417	6.76685	18.7248	7.94164	4.59717	6.52121	19.7157	6.38174	4.54571	1.02101	0.614666	1.16778	1.55696	1.16767	0.347444	0.961425	0.407764	0.236042	0.334832	1.0123	0.327671	0.2334
3.2.1.54	16.0159	13.227	7.63109	20.4013	37.0621	13.3208	14.1124	29.882	8.08016	6.70421	9.31601	12.9791	6.80406	6.33777	0.825871	0.476471	1.27382	2.31409	0.831728	0.881155	1.86578	0.50451	0.418598	0.581674	0.810392	0.424833	0.395718
3.2.1.133	16.0159	13.227	7.63109	20.4013	37.0621	13.3208	14.1124	29.882	8.08016	6.70421	9.31601	12.9791	6.80406	6.33777	0.825871	0.476471	1.27382	2.31409	0.831728	0.881155	1.86578	0.50451	0.418598	0.581674	0.810392	0.424833	0.395718
1.8.98.5	20.0693	20.3321	11.3989	36.1175	12.7339	16.4105	9.61605	24.643	7.24906	5.21971	6.19515	11.9462	5.30247	5.15763	1.0131	0.56798	1.79964	0.634499	0.817691	0.479143	1.2279	0.361202	0.260085	0.308688	0.595248	0.264209	0.256992
4.2.1.116	22.5408	24.041	13.5929	32.412	34.8325	13.878	6.72233	1.26125	7.24906	4.02253	5.72935	12.0809	6.61636	4.32717	1.06655	0.603034	1.43792	1.5453	0.615682	0.298229	0.0559542	0.321597	0.178455	0.254176	0.535957	0.293528	0.19197
1.8.98.4	18.5863	19.4384	10.4928	33.9027	11.7429	15.8027	8.90375	20.8592	6.92585	4.98027	6.00883	11.0929	4.83323	4.19604	1.04584	0.564542	1.82407	0.631807	0.850232	0.479049	1.12229	0.372632	0.267954	0.323293	0.596831	0.260042	0.22576
1.8.7.3	18.5863	19.4384	10.4928	33.9027	11.7429	15.8027	8.90375	20.8592	6.92585	4.98027	6.00883	11.0929	4.83323	4.19604	1.04584	0.564542	1.82407	0.631807	0.850232	0.479049	1.12229	0.372632	0.267954	0.323293	0.596831	0.260042	0.22576
3.1.1.11	11.0727	12.1993	5.62793	18.7828	97.0651	8.76237	6.18811	4.07482	3.60144	1.4845	1.11792	6.4222	2.2993	1.74835	1.10174	0.508271	1.69632	8.76617	0.79135	0.558862	0.368006	0.325255	0.134069	0.100962	0.580003	0.207655	0.157897
3.2.1.113	8.60111	4.91545	9.15731	6.13316	9.06734	11.7507	27.9133	39.3414	9.65002	10.631	13.6014	7.3204	12.1065	12.6755	0.57149	1.06467	0.713066	1.05421	1.36618	3.24531	4.574	1.12195	1.236	1.58135	0.8511	1.40756	1.47371
3.1.1.73	9.09543	9.8309	4.62635	14.8218	90.6734	6.83769	3.96217	6.35478	3.09355	1.29296	12.4835	5.61381	3.47242	5.20134	1.08086	0.508646	1.62959	9.96912	0.751772	0.435622	0.698679	0.340121	0.142154	1.3725	0.617212	0.381776	0.571863
1.3.7.8	19.6738	20.5555	13.2113	27.4714	14.6168	17.9299	6.36618	3.00761	6.46413	4.83661	4.33194	13.4731	6.28789	4.0212	1.04482	0.671519	1.39635	0.742955	0.911362	0.323587	0.152874	0.328565	0.24584	0.220188	0.684826	0.319607	0.204394
3.1.3.37	20.4153	16.9806	10.5404	28.0677	23.1886	12.1559	5.29773	2.76506	5.6792	4.1183	8.19809	11.542	7.60178	5.28876	0.831762	0.516302	1.37484	1.13585	0.595431	0.259498	0.135441	0.278184	0.201727	0.401566	0.56536	0.372357	0.259059
4.2.2.2	11.567	13.227	10.0158	10.8608	83.3402	6.83769	4.89706	2.91059	2.90886	2.92112	5.31013	7.3204	4.27013	3.71524	1.14351	0.865894	0.938946	7.205	0.591137	0.423365	0.251628	0.251479	0.252539	0.459075	0.632869	0.369165	0.321193
3.2.1.99	9.34258	10.0096	4.72174	12.9478	80.7637	10.2312	6.4107	12.273	4.06317	2.15493	2.51532	7.36531	2.25238	4.32717	1.0714	0.5054	1.38589	8.64469	1.09512	0.686181	1.31366	0.434908	0.230656	0.269232	0.78836	0.241087	0.463166
1.1.3.9	17.1528	13.4505	8.15573	23.553	45.5349	7.64808	2.8492	1.94039	4.52489	3.06478	5.96225	16.3474	4.88015	4.06491	0.784156	0.475475	1.37313	2.65466	0.44588	0.166107	0.113124	0.263799	0.178676	0.347596	0.953047	0.284511	0.236983
4.2.1.17	10.1829	16.4444	10.2543	18.5272	6.09444	15.9546	16.8281	14.1649	6.60265	6.27323	6.75411	15.7636	7.93025	7.34307	1.6149	1.00701	1.81944	0.598496	1.5668	1.65258	1.39104	0.648404	0.616054	0.663278	1.54804	0.778779	0.721116
1.1.1.35	10.1829	16.4444	10.2543	18.5272	6.09444	15.9546	16.8281	14.1649	6.60265	6.27323	6.75411	15.7636	7.93025	7.34307	1.6149	1.00701	1.81944	0.598496	1.5668	1.65258	1.39104	0.648404	0.616054	0.663278	1.54804	0.778779	0.721116
1.3.8.5	14.088	15.2379	9.92042	22.7864	36.1207	9.77537	5.11966	2.474	5.07896	3.63943	6.47463	10.2845	4.22321	3.9775	1.08162	0.704174	1.61743	2.56393	0.693878	0.363405	0.17561	0.360516	0.258335	0.459584	0.730017	0.299773	0.282332
1.14.18.1	11.221	10.7246	8.44189	15.0347	24.6255	9.77537	8.81471	13.1462	3.97082	2.58591	7.91861	10.1947	6.61636	5.63843	0.955764	0.752331	1.33988	2.19459	0.871168	0.785556	1.17157	0.353875	0.230453	0.705696	0.908536	0.589642	0.50249
4.1.1.39	17.2516	16.5785	15.1668	22.4456	6.14399	11.5481	5.34225	1.55231	4.52489	3.30422	6.56779	9.38629	6.52251	5.24505	0.960979	0.87915	1.30107	0.356139	0.669391	0.309666	0.0899806	0.262287	0.191531	0.380705	0.54408	0.378081	0.304032
1.8.98.1	13.2971	13.6739	6.86798	18.1013	32.5532	9.62342	6.45522	7.61604	4.3402	2.68169	4.09904	8.75754	3.84781	2.79736	1.02834	0.516502	1.3613	2.44814	0.723722	0.48546	0.572758	0.326402	0.201674	0.308266	0.658604	0.289372	0.210373
3.2.1.91	10.5289	9.42873	6.00948	16.0144	50.3411	4.86236	2.53757	1.16423	3.18589	2.39436	3.0277	8.71263	3.33164	2.09802	0.895506	0.570759	1.52098	4.78121	0.461809	0.241009	0.110575	0.302584	0.227408	0.28756	0.827493	0.316427	0.199262
4.2.2.23	4.44885	4.20048	4.43557	11.4997	69.6649	3.95067	3.02728	5.82117	2.90886	1.81971	4.51826	5.52399	1.92391	1.66093	0.944171	0.997016	2.58486	15.6591	0.88802	0.680463	1.30847	0.653845	0.40903	1.0156	1.24167	0.43245	0.37334
5.3.3.3	10.875	11.6183	5.81871	18.3569	16.7473	6.73639	6.14359	11.6423	5.49451	3.0169	4.93749	10.6887	4.12936	2.57882	1.06836	0.535055	1.68799	1.53999	0.61944	0.564929	1.07056	0.505244	0.277417	0.454023	0.982871	0.379713	0.237133
4.2.1.120	10.875	11.6183	5.81871	18.3569	16.7473	6.73639	6.14359	11.6423	5.49451	3.0169	4.93749	10.6887	4.12936	2.57882	1.06836	0.535055	1.68799	1.53999	0.61944	0.564929	1.07056	0.505244	0.277417	0.454023	0.982871	0.379713	0.237133
1.2.7.12	6.62384	10.2778	5.58024	7.66644	33.3956	7.29354	8.32501	14.3104	2.58565	2.10704	8.98995	5.61381	4.45783	6.38148	1.55163	0.842447	1.1574	5.04172	1.1011	1.25682	2.16044	0.390355	0.318099	1.35721	0.847515	0.672998	0.96341
4.1.3.25	13.0005	11.3055	8.01265	15.9292	24.0309	6.73639	4.14024	2.18294	3.23206	3.68732	7.49939	7.90424	4.55168	3.4967	0.869622	0.616332	1.22527	1.84846	0.518163	0.318467	0.167912	0.24861	0.283628	0.576853	0.607994	0.350115	0.268966
4.1.3.24	13.0005	11.3055	8.01265	15.9292	24.0309	6.73639	4.14024	2.18294	3.23206	3.68732	7.49939	7.90424	4.55168	3.4967	0.869622	0.616332	1.22527	1.84846	0.518163	0.318467	0.167912	0.24861	0.283628	0.576853	0.607994	0.350115	0.268966
2.6.1.85	10.0346	14.2995	10.1112	15.0347	9.11689	11.5987	6.36618	4.60843	4.06317	2.72957	8.10493	7.67969	7.03868	4.19604	1.42502	1.00763	1.49829	0.908543	1.15587	0.634421	0.459253	0.404915	0.272015	0.807696	0.765319	0.701439	0.418156
3.2.1.172	7.21702	6.16666	3.48169	14.0551	34.0892	5.5208	7.03396	16.2508	2.26245	1.53239	4.89091	3.95212	2.34623	7.69274	0.85446	0.482427	1.9475	4.72345	0.76497	0.974635	2.25173	0.313487	0.21233	0.67769	0.547611	0.325096	1.06592
1.14.18.3	14.1869	12.6461	6.24796	20.4864	5.00438	7.90133	2.1369	0.921686	5.91006	3.11267	5.07723	11.7665	3.94166	2.40398	0.891395	0.440404	1.44404	0.352747	0.556946	0.150625	0.0649675	0.416586	0.219405	0.357882	0.829396	0.277838	0.169451
1.14.99.39	14.1869	12.6461	6.24796	20.4864	5.00438	7.90133	2.1369	0.921686	5.91006	3.11267	5.07723	11.7665	3.94166	2.40398	0.891395	0.440404	1.44404	0.352747	0.556946	0.150625	0.0649675	0.416586	0.219405	0.357882	0.829396	0.277838	0.169451
4.2.1.148	9.44145	9.42873	8.34651	14.0977	19.4725	5.3182	3.29439	2.08592	3.13972	2.68169	9.54891	5.34434	5.7248	4.19604	0.998653	0.884028	1.49318	2.06245	0.563283	0.348928	0.220932	0.332546	0.284033	1.01138	0.566051	0.606347	0.444428
3.2.1.3	7.51361	8.84781	6.34334	17.9736	23.0895	6.3312	3.82861	4.4629	2.58565	1.81971	2.88796	7.45514	3.23779	1.96689	1.17757	0.844247	2.39213	3.07302	0.84263	0.509557	0.593975	0.344129	0.242189	0.384364	0.992217	0.430924	0.261777
1.1.2.10	7.41475	8.98187	8.44189	11.5848	23.1391	4.76106	2.09238	1.01871	3.18589	1.10141	6.47463	6.51202	3.19087	3.93379	1.21135	1.13853	1.56241	3.12068	0.642107	0.282192	0.137389	0.42967	0.148543	0.873209	0.878252	0.430341	0.530535
1.12.98.1	9.68861	9.87559	6.15257	12.0108	21.5535	4.65976	3.24987	3.58972	3.32441	1.77183	1.77004	7.14076	3.66011	2.40398	1.0193	0.635031	1.23968	2.22462	0.480953	0.335432	0.37051	0.343126	0.182877	0.182693	0.737027	0.377775	0.248125
1.12.98.4	10.3806	10.814	8.77575	12.6496	7.13496	7.64808	4.18476	2.76506	3.69379	3.20844	3.63324	6.55693	3.19087	2.53511	1.04175	0.845396	1.21858	0.687332	0.736764	0.403131	0.266367	0.355834	0.309079	0.350002	0.631649	0.307386	0.244215
3.2.1.86	4.94317	3.93236	2.24163	5.96279	17.7878	12.4091	15.8932	16.3963	0.831102	0.957745	4.658	2.38025	0.750793	0.655631	0.795515	0.453481	1.20627	3.59847	2.51036	3.21519	3.31696	0.168132	0.193751	0.942312	0.481524	0.151885	0.132634
3.2.1.89	2.12556	1.69806	0.524638	1.66106	70.9532	1.36754	1.4246	3.44419	0.369379	0.287323	0.558961	1.07785	0.281547	0.174835	0.798878	0.246823	0.78147	33.3809	0.643377	0.670223	1.62037	0.173779	0.135175	0.262971	0.50709	0.132458	0.0822536
1.2.1.10	4.39942	5.00482	2.67088	7.45349	6.34218	9.21822	9.30442	17.6576	1.98541	1.62817	7.12675	2.87427	3.19087	1.74835	1.13761	0.607099	1.6942	1.4416	2.09533	2.11492	4.01361	0.45129	0.370087	1.61993	0.653329	0.725294	0.397405
2.6.1.118	7.46418	8.5797	3.72016	12.5645	4.65754	4.96366	1.55816	1.06722	4.3402	2.58591	4.09904	8.84736	2.8624	2.36027	1.14945	0.498401	1.6833	0.623986	0.664997	0.208751	0.142978	0.581471	0.346443	0.549162	1.18531	0.383485	0.316213
2.6.1.124	7.46418	8.5797	3.72016	12.5645	4.65754	4.96366	1.55816	1.06722	4.3402	2.58591	4.09904	8.84736	2.8624	2.36027	1.14945	0.498401	1.6833	0.623986	0.664997	0.208751	0.142978	0.581471	0.346443	0.549162	1.18531	0.383485	0.316213
5.4.1.3	8.60111	6.47946	5.62793	9.07196	14.4681	4.60911	3.38343	1.55231	2.86269	1.81971	2.14268	5.47908	2.1116	1.61722	0.753328	0.654326	1.05474	1.68212	0.535874	0.393371	0.180478	0.332828	0.211567	0.249117	0.63702	0.245504	0.188025
1.1.1.306	8.99656	7.2838	3.57707	7.15535	22.9409	4.40651	2.8492	0.727647	1.80072	1.10141	1.1645	3.99703	1.92391	1.31126	0.809621	0.397605	0.795343	2.54996	0.4898	0.316699	0.0808805	0.200157	0.122425	0.129438	0.444284	0.213849	0.145752
2.4.1.20	3.01533	3.21739	1.95547	7.45349	22.2472	4.65976	5.87648	16.9784	1.01579	0.574647	0.605541	2.5599	0.610019	0.568214	1.06701	0.648508	2.47186	7.37802	1.54536	1.94887	5.6307	0.336876	0.190575	0.200821	0.84896	0.202306	0.188442
3.2.1.139	3.75681	2.32367	2.00316	7.15535	40.1837	3.39352	2.1369	3.34717	0.831102	0.239436	0.32606	1.84133	1.03234	0.69934	0.618522	0.533209	1.90464	10.6962	0.903299	0.568808	0.890963	0.221226	0.063734	0.0867919	0.490131	0.274792	0.186153
6.2.1.13	7.06873	7.01569	3.10013	10.4349	10.0088	3.49482	2.18142	0.921686	1.84689	1.38873	2.51532	4.13176	1.78313	1.52981	0.992497	0.43857	1.4762	1.41592	0.494406	0.308601	0.130389	0.261277	0.196461	0.355838	0.584513	0.252257	0.216419
3.5.1.105	5.48691	3.03864	3.72016	4.59987	11.3466	5.47015	6.72233	7.9556	1.47752	1.00563	1.6303	2.42516	2.06468	1.96689	0.553798	0.678005	0.838334	2.06793	0.996945	1.22516	1.44992	0.26928	0.183278	0.297125	0.441991	0.376292	0.35847
3.2.1.31	5.28919	5.00482	2.14624	9.15714	10.4547	4.00132	2.22594	5.62713	1.52369	1.00563	1.11792	3.41319	0.938491	1.04901	0.946237	0.40578	1.73129	1.97662	0.756508	0.420847	1.06389	0.288076	0.19013	0.21136	0.645316	0.177436	0.198331
1.12.1.2	4.89373	6.61352	3.19552	13.0755	5.20257	2.78573	1.46912	0.679137	1.6622	1.29296	2.23584	4.7156	1.22004	1.35497	1.35143	0.652982	2.6719	1.06311	0.569243	0.300204	0.138777	0.33966	0.264206	0.456879	0.963599	0.249306	0.276879
3.2.1.6	4.0534	3.88767	2.43241	6.34611	12.7835	3.03897	2.22594	2.32847	2.58565	1.77183	1.77004	5.1647	2.34623	1.0053	0.959115	0.600092	1.56563	3.15377	0.749735	0.549154	0.574449	0.637898	0.437122	0.436681	1.27417	0.57883	0.248015
1.1.1.2	3.41078	0.804347	0.476943	1.66106	11.9411	4.10261	12.6433	12.467	0.507896	0.143662	0.4658	0.628746	0.328472	0.218544	0.235824	0.139834	0.487003	3.501	1.20284	3.70687	3.65517	0.148909	0.0421198	0.136567	0.184341	0.0963039	0.0640743
3.2.1.196	2.57045	3.7983	6.29565	5.19615	7.53134	2.68443	3.33891	2.13443	1.38517	0.670421	2.46874	3.09882	1.50159	2.14173	1.47768	2.44924	2.0215	2.92997	1.04434	1.29896	0.830373	0.538883	0.260819	0.960433	1.20556	0.584173	0.833213
2.3.1.54	1.28522	1.02778	1.19236	1.36292	6.49083	8.05328	8.32501	13.1462	0.600241	0.191549	0.978181	0.898209	0.703868	0.393379	0.799687	0.927744	1.06046	5.05035	6.26606	6.47748	10.2287	0.467032	0.149039	0.761098	0.698874	0.547662	0.306078
1.2.1.59	3.9051	3.21739	2.67088	7.02757	1.09006	7.49613	1.82527	3.83227	1.84689	0.766196	2.18926	2.51499	0.985416	1.09272	0.823893	0.683947	1.79959	0.279138	1.91958	0.467406	0.98135	0.472944	0.196204	0.560616	0.644026	0.252341	0.279818
2.6.1.36	3.70737	3.44082	2.90935	8.13495	4.65754	3.08962	1.64719	0.970196	1.56986	1.34084	1.07134	5.11979	1.26696	1.13643	0.9281	0.784748	2.19426	1.25629	0.833372	0.444302	0.261693	0.423443	0.361669	0.288976	1.38098	0.341741	0.306532
4.2.1.147	2.91647	2.50241	2.24163	1.4907	6.78812	3.34287	1.73623	0.921686	1.6622	3.16056	5.68277	3.27846	3.47242	3.0159	0.858028	0.768612	0.511131	2.32751	1.14621	0.59532	0.316028	0.569938	1.08369	1.94851	1.12412	1.19062	1.03409
3.2.1.10	2.32329	1.60869	0.763109	2.59807	2.08103	4.60911	4.00669	18.9188	0.507896	0.52676	2.00294	0.449105	0.750793	1.4861	0.692421	0.328461	1.11827	0.895726	1.98387	1.72458	8.14312	0.218611	0.22673	0.862115	0.193306	0.32316	0.639653
4.1.1.61	3.85567	3.88767	1.09697	3.74804	2.27922	1.67144	5.11966	12.2245	0.78493	0.670421	0.32606	2.51499	0.938491	1.0053	1.0083	0.284508	0.972085	0.591135	0.433501	1.32783	3.17052	0.203578	0.173879	0.0845665	0.652282	0.243405	0.260733
1.2.1.5	4.20169	3.84299	2.90935	5.23874	5.59896	2.27923	2.04786	2.76506	1.06196	1.14929	1.30424	3.09882	1.03234	1.35497	0.914629	0.692424	1.24682	1.33255	0.542455	0.48739	0.658082	0.252747	0.273531	0.310409	0.737518	0.245696	0.322482
2.1.1.86	4.10283	4.73671	2.14624	7.28312	0.792773	1.92468	1.29104	1.35827	1.93924	1.05352	2.0961	4.89524	1.40774	1.61722	1.1545	0.523113	1.77515	0.193226	0.469111	0.314672	0.331058	0.472659	0.256779	0.510892	1.19314	0.343114	0.394173
4.1.3.34	2.8176	3.1727	1.38314	5.32392	10.1079	1.97533	1.64719	0.824666	0.923447	0.239436	3.77298	2.06588	1.26696	0.611922	1.12603	0.49089	1.88952	3.58739	0.701068	0.584608	0.292683	0.327742	0.0849786	1.33908	0.733205	0.44966	0.217178
1.3.4.1	2.07613	2.45773	6.7249	2.29993	7.1845	2.27923	1.91431	1.69784	0.969619	0.52676	1.49056	1.12276	1.26696	0.830466	1.1838	3.23915	1.1078	3.46053	1.09783	0.922055	0.817792	0.467032	0.253722	0.717952	0.540795	0.610252	0.400007
3.1.1.72	0.346022	0.670289	0.572332	0.894419	27.8461	0.709094	0.35615	0.436588	0.184689	0.191549	0.13974	0.404194	0.0469246	0.0874175	1.93713	1.65403	2.58486	80.4752	2.04928	1.02927	1.26174	0.533751	0.553575	0.403848	1.16812	0.135612	0.252636
2.1.1.258	1.73011	1.56401	1.52622	3.32213	12.0402	2.32988	0.801338	1.30976	0.692585	0.191549	0.558961	1.21258	0.610019	0.611922	0.903994	0.882152	1.92018	6.95924	1.34667	0.463172	0.757042	0.400313	0.110715	0.323078	0.700871	0.35259	0.35369
2.3.1.101	0.88977	1.74275	1.43083	2.4703	13.7744	1.82338	0.667781	0.291059	0.138517	0.0957745	2.23584	0.94312	1.12619	0.69934	1.95865	1.60809	2.77633	15.4809	2.04928	0.75051	0.327117	0.155677	0.10764	2.51283	1.05996	1.26571	0.785978
1.2.7.4	0	0	0	0	0.148645	4.20391	4.62995	19.5494	0	0	0	0.0449105	0.0469246	0
1.3.1.84	1.68068	2.05555	2.28933	2.81103	7.67999	2.02598	0.934894	0.582117	0.507896	0.287323	0.978181	1.61678	0.469246	0.830466	1.22305	1.36215	1.67256	4.56958	1.20546	0.55626	0.346359	0.302197	0.170957	0.582016	0.96198	0.2792	0.494126
2.3.3.8	2.8176	2.2343	2.14624	2.81103	3.22064	1.82338	1.33556	0.145529	1.70838	0.670421	0.931601	2.1557	0.985416	0.568214	0.792977	0.761727	0.997666	1.14304	0.64714	0.474006	0.05165	0.606322	0.23794	0.330636	0.765083	0.349735	0.201666
1.17.98.4	2.0267	1.47464	1.00158	1.32033	1.63509	0.557145	6.67781	1.84337	0.507896	0.478872	0.652121	1.16767	0.703868	0.34967	0.727605	0.494193	0.65147	0.806777	0.274903	3.29492	0.909544	0.250603	0.236282	0.321765	0.576145	0.347298	0.172532
2.8.3.22	2.66931	1.87681	1.00158	3.15176	2.13058	1.31689	1.11297	0.145529	0.507896	0.191549	0.4658	1.79642	0.563095	0.437087	0.703106	0.375221	1.18074	0.798175	0.493344	0.41695	0.0545195	0.190272	0.0717597	0.174502	0.67299	0.210951	0.163746
3.5.4.27	0.790907	1.42995	1.04928	1.87402	4.5089	1.16494	0.489706	0.291059	0.230862	0.287323	2.0961	0.718567	1.36081	1.87948	1.80799	1.32667	2.36946	5.70092	1.47292	0.619171	0.368006	0.291895	0.363284	2.65025	0.908536	1.72057	2.37636
3.2.1.67	0.741475	0.536231	0.381555	0.724053	12.3871	0.303897	1.02393	1.94039	0.369379	0.0478872	0.04658	0.179642	0.140774	0.174835	0.723195	0.514589	0.976504	16.706	0.409855	1.38094	2.61693	0.498168	0.0645838	0.0628208	0.242276	0.189856	0.235794
2.1.1.377	1.18636	0.849032	1.00158	0.93701	0.445935	0.962342	2.8492	7.22796	0.277034	0.143662	0.32606	0.673657	0.281547	0.0874175	0.715662	0.844247	0.789819	0.375885	0.811172	2.40163	6.09255	0.233516	0.121095	0.274841	0.567835	0.23732	0.0736855
2.1.1.246	1.18636	0.849032	1.00158	0.93701	0.445935	0.962342	2.8492	7.22796	0.277034	0.143662	0.32606	0.673657	0.281547	0.0874175	0.715662	0.844247	0.789819	0.375885	0.811172	2.40163	6.09255	0.233516	0.121095	0.274841	0.567835	0.23732	0.0736855
3.2.1.197	1.38409	0.893718	0.572332	2.34252	4.75664	0.911692	0.267113	0.194039	0.369379	0.191549	0.32606	0.94312	0.422321	0.393379	0.64571	0.413509	1.69247	3.43666	0.658696	0.192988	0.140193	0.266876	0.138394	0.235578	0.681402	0.305126	0.284215
N
6.3.1.2	396.64	375.049	492.587	244.56	301.452	470.332	533.157	521.141	623.881	644.275	563.665	463.476	584.305	578.573	0.945566	1.2419	0.616579	0.760015	1.18579	1.34418	1.31389	1.57292	1.62433	1.4211	1.16851	1.47314	1.45869
1.4.1.13	252.892	249.169	245.96	228.758	261.714	269.912	247.791	220.768	258.611	270.898	215.712	252.532	242.412	236.333	0.985276	0.972586	0.904567	1.03488	1.0673	0.979829	0.872972	1.02261	1.0712	0.85298	0.998573	0.958559	0.934521
1.7.5.1	116.659	123.378	117.662	129.094	84.8267	134.93	132.532	118.412	82.51	95.1519	85.4278	124.222	79.7717	94.2798	1.0576	1.0086	1.1066	0.727136	1.15663	1.13607	1.01503	0.707277	0.815644	0.732288	1.06484	0.683804	0.808167
1.7.1.15	64.5577	62.8284	85.039	33.4768	94.0922	88.89	107.557	106.285	88.4201	95.1519	78.0682	77.4705	99.1047	92.6188	0.973212	1.31725	0.518556	1.45749	1.37691	1.66606	1.64635	1.36963	1.4739	1.20928	1.20002	1.53513	1.43467
3.5.1.5	63.0748	67.3864	76.8356	61.4167	71.7459	73.6951	74.6134	65.2942	98.5318	102.862	98.5168	80.1203	108.114	96.5089	1.06836	1.21817	0.973713	1.13747	1.16838	1.18294	1.03519	1.56214	1.63079	1.5619	1.27024	1.71406	1.53007
1.4.1.4	43.7965	46.518	62.4796	22.9142	31.9091	73.138	89.6608	94.8366	124.204	134.946	100.24	78.3238	87.1858	94.4109	1.06214	1.42659	0.523197	0.728578	1.66995	2.04722	2.1654	2.83593	3.08121	2.28878	1.78836	1.99071	2.15567
1.18.6.1	71.7748	75.3851	131.398	12.3515	9.06734	99.2225	71.5862	77.9552	86.7117	100.228	45.7416	111.153	79.631	63.2029	1.0503	1.8307	0.172087	0.12633	1.38241	0.997372	1.08611	1.20811	1.39642	0.637294	1.54864	1.10946	0.880572
1.7.2.1	88.9276	87.9866	59.7133	137.74	76.5521	78.1523	61.6585	70.3392	44.0484	27.583	37.4504	77.6951	42.4198	37.6332	0.989419	0.671482	1.54891	0.860837	0.878831	0.693356	0.790972	0.495329	0.310174	0.421133	0.87369	0.477015	0.42319
7.3.2.4	50.4203	58.4492	86.9944	22.9567	53.6113	69.947	45.8988	28.9118	48.2039	52.5802	25.8519	63.3237	47.3469	34.8359	1.15924	1.72539	0.455308	1.06329	1.38728	0.910325	0.573417	0.956042	1.04284	0.512729	1.25592	0.939044	0.69091
1.4.1.3	39.9902	41.5132	27.3765	58.9464	58.467	35.2521	30.1837	31.0463	17.6378	12.9774	14.9522	38.3535	17.2213	16.7405	1.03808	0.684581	1.47402	1.46203	0.881518	0.754778	0.776346	0.441054	0.324515	0.373896	0.959073	0.430638	0.418614
1.7.2.5	50.4203	34.9891	32.1937	39.397	20.4635	32.4157	32.9439	41.5244	18.3304	16.569	19.7034	32.111	25.6677	30.3339	0.693948	0.638506	0.781372	0.405857	0.64291	0.653385	0.823565	0.363553	0.328617	0.390782	0.636866	0.509075	0.60162
1.7.2.4	17.4494	16.6232	22.6548	19.8476	13.2294	22.843	29.8721	38.7593	10.8967	14.3662	21.6597	20.4792	18.3475	26.2252	0.952651	1.29832	1.13744	0.758159	1.3091	1.71193	2.22124	0.624474	0.823306	1.24129	1.17363	1.05147	1.50293
1.9.6.1	6.27782	9.33936	20.9378	10.0942	3.22064	15.3468	26.3551	32.259	9.78854	12.8338	16.7688	11.542	14.4058	22.7723	1.48768	3.3352	1.60791	0.513019	2.44461	4.19813	5.13857	1.55923	2.0443	2.67112	1.83853	2.29472	3.62741
1.7.2.2	17.2516	18.7234	11.1128	23.2975	33.7919	9.31952	8.28049	11.6909	5.54068	2.68169	4.51826	11.7665	3.80089	3.62783	1.08531	0.644157	1.35045	1.95877	0.54021	0.479982	0.677666	0.321168	0.155445	0.261903	0.682053	0.22032	0.210289
1.7.7.1	12.5556	10.7246	7.77417	16.3125	18.6302	9.62342	5.52033	4.36588	4.43255	2.6338	3.9593	8.93718	3.28472	3.75895	0.854167	0.619178	1.29922	1.48381	0.766462	0.439669	0.347723	0.353032	0.20977	0.315341	0.711806	0.261613	0.299384
1.14.99.39	14.1869	12.6461	6.24796	20.4864	5.00438	7.90133	2.1369	0.921686	5.91006	3.11267	5.07723	11.7665	3.94166	2.40398	0.891395	0.440404	1.44404	0.352747	0.556946	0.150625	0.0649675	0.416586	0.219405	0.357882	0.829396	0.277838	0.169451
1.14.18.3	14.1869	12.6461	6.24796	20.4864	5.00438	7.90133	2.1369	0.921686	5.91006	3.11267	5.07723	11.7665	3.94166	2.40398	0.891395	0.440404	1.44404	0.352747	0.556946	0.150625	0.0649675	0.416586	0.219405	0.357882	0.829396	0.277838	0.169451
1.7.2.6	10.7761	12.6014	10.0158	14.6514	5.20257	8.10393	4.9861	1.11572	4.66341	2.87323	5.72935	8.93718	3.75396	2.62252	1.16939	0.929446	1.35962	0.482788	0.752028	0.4627	0.103537	0.432755	0.26663	0.531671	0.829352	0.34836	0.243365
1.7.99.1	6.871	7.82004	7.77417	5.87761	3.22064	8.91432	7.43463	7.422	3.23206	2.39436	3.86614	6.69166	5.86557	5.90068	1.13812	1.13145	0.855422	0.468729	1.29738	1.08203	1.08019	0.470392	0.348474	0.562676	0.973899	0.85367	0.85878
1.7.7.2	7.90907	8.5797	5.15099	11.9256	14.2699	4.35586	1.91431	1.40678	2.1701	1.96338	1.8632	6.69166	2.01776	1.61722	1.08479	0.651276	1.50784	1.80425	0.550743	0.24204	0.17787	0.274381	0.248244	0.235578	0.846074	0.255119	0.204477
1.7.2.7	0.642612	0.446859	0.763109	0.809236	0.445935	0.405196	0.578744	0.0970196	0.415551	0.143662	0.2329	0.0898209	0.234623	0.174835	0.69538	1.18751	1.25929	0.693941	0.630547	0.900612	0.150977	0.64666	0.223559	0.362428	0.139775	0.365108	0.272069
P
2.7.13.3	214.632	211.945	182.431	223.008	276.034	197.28	158.531	182.494	137.363	125.848	115.099	178.07	127.635	111.851	0.987481	0.849969	1.03903	1.28608	0.919154	0.738618	0.850263	0.639991	0.586341	0.536263	0.829651	0.594667	0.521127
2.7.6.5	196.985	186.072	213.146	148.644	158.455	195.102	163.028	154.795	159.525	167.605	134.337	199.133	161.984	177.632	0.9446	1.08204	0.754594	0.804403	0.990441	0.827614	0.785819	0.809835	0.850853	0.681964	1.0109	0.822313	0.901755
3.1.4.46	143.204	159.529	221.731	110.78	208.747	170.183	135.337	124.864	116.17	133.414	92.1819	168.998	142.979	132.219	1.114	1.54836	0.773585	1.45769	1.1884	0.945068	0.871935	0.811221	0.931638	0.643713	1.18012	0.998433	0.923294
3.1.3.1	139.15	120.294	106.215	147.281	185.261	121.458	158.22	172.064	135.516	134.228	143.467	116.767	116.936	129.553	0.864494	0.763314	1.05843	1.33138	0.872853	1.13704	1.23654	0.973882	0.964627	1.03102	0.839145	0.840358	0.931029
3.6.1.40	109.343	103.85	124.673	89.9529	137.596	113.759	123.361	121.032	182.381	187.191	161.773	124.447	162.265	163.646	0.949766	1.1402	0.822669	1.25839	1.04039	1.12821	1.1069	1.66797	1.71197	1.4795	1.13813	1.484	1.49663
3.6.1.11	109.343	103.85	124.673	89.9529	137.596	113.759	123.361	121.032	182.381	187.191	161.773	124.447	162.265	163.646	0.949766	1.1402	0.822669	1.25839	1.04039	1.12821	1.1069	1.66797	1.71197	1.4795	1.13813	1.484	1.49663
2.7.1.40	114.286	121.59	126.915	112.441	119.312	126.168	124.742	122.099	139.995	143.039	134.43	123.414	130.075	132.044	1.06391	1.1105	0.983858	1.04398	1.10397	1.09149	1.06836	1.22495	1.25159	1.17626	1.07987	1.13815	1.15538
3.1.7.2	143.994	137.007	123.099	145.748	170.694	125.256	98.2529	95.0307	91.7445	86.9632	99.8676	123.369	88.312	103.502	0.951475	0.854888	1.01218	1.18542	0.86987	0.682338	0.659961	0.637139	0.603935	0.693552	0.856763	0.613302	0.718794
2.7.4.1	121.849	122.931	126.295	108.31	138.289	117.254	101.503	90.2282	86.8502	83.659	66.7026	119.237	83.7603	88.8162	1.00888	1.03648	0.888885	1.13492	0.962287	0.833021	0.740492	0.712769	0.686579	0.54742	0.978565	0.687411	0.728903
2.7.4.34	59.3674	68.9504	109.315	23.8938	40.3819	113.1	143.528	134.421	156.155	175.698	118.174	112.86	117.734	119.762	1.16142	1.84134	0.402472	0.680202	1.90509	2.41763	2.26421	2.63031	2.95951	1.99055	1.90104	1.98314	2.0173
7.3.2.1	100.939	92.053	95.1025	91.827	121.492	99.2731	104.04	113.901	104.904	107.842	106.249	96.5575	105.627	101.055	0.911963	0.942174	0.909723	1.20362	0.983492	1.03072	1.12841	1.03927	1.06838	1.0526	0.956588	1.04644	1.00114
2.7.4.33	99.4565	104.431	132.733	63.2908	93.4977	131.284	99.2768	89.5005	84.3569	98.0731	68.1466	120.27	117.077	99.4374	1.05002	1.33459	0.636366	0.940086	1.32001	0.998193	0.899896	0.848179	0.98609	0.68519	1.20927	1.17717	0.999808
2.7.1.23	96.8366	91.9636	103.163	80.9236	79.4259	103.477	94.3798	102.647	98.3009	103.867	89.8063	98.4437	101.592	96.8149	0.949678	1.06533	0.835671	0.820206	1.06857	0.974629	1.06	1.01512	1.0726	0.927401	1.0166	1.0491	0.999775
1.1.5.2	77.3111	67.1183	48.5051	115.976	254.777	53.6379	60.3229	58.4543	81.4019	75.0393	69.3577	54.0722	64.6151	67.0492	0.868158	0.627402	1.50012	3.29548	0.693793	0.780262	0.756092	1.05291	0.970615	0.897124	0.69941	0.83578	0.867265
3.6.1.1	64.36	65.3308	70.5399	52.8985	55.94	76.886	79.1543	87.1236	71.521	69.4844	61.8117	69.0723	73.0146	65.6068	1.01508	1.09602	0.821915	0.869174	1.19462	1.22987	1.35369	1.11126	1.07962	0.960406	1.07322	1.13447	1.01937
1.3.3.11	49.4811	46.1159	62.718	28.664	24.2291	57.386	62.994	55.4467	83.2487	92.3266	74.202	57.4405	85.4027	81.6917	0.93199	1.26752	0.579292	0.489664	1.15976	1.27309	1.12056	1.68244	1.8659	1.4996	1.16086	1.72597	1.65097
7.3.2.2	42.4618	41.2004	72.3046	21.6364	18.9275	64.3756	82.8049	76.1604	75.3071	91.321	47.698	73.2939	58.3272	60.3181	0.970294	1.70282	0.50955	0.445753	1.51608	1.9501	1.79362	1.77353	2.15066	1.12331	1.72611	1.37364	1.42053
3.11.1.1	32.6743	9.56279	15.2145	2.17216	1.48645	32.7703	77.9078	84.407	95.3921	94.1942	92.9738	30.6738	84.2296	99.7871	0.29267	0.46564	0.0664791	0.0454929	1.00294	2.38437	2.58328	2.91948	2.88282	2.84547	0.938775	2.57785	3.05399
3.1.3.5	53.7816	54.1146	64.5781	51.9189	87.0564	53.8911	48.2138	48.3643	33.7982	37.352	33.5376	53.668	44.4845	42.2227	1.00619	1.20075	0.965364	1.6187	1.00204	0.896473	0.899271	0.628433	0.694513	0.623589	0.997887	0.827131	0.785075
3.1.3.6	53.7816	54.1146	64.5781	51.9189	87.0564	53.8911	48.2138	48.3643	33.7982	37.352	33.5376	53.668	44.4845	42.2227	1.00619	1.20075	0.965364	1.6187	1.00204	0.896473	0.899271	0.628433	0.694513	0.623589	0.997887	0.827131	0.785075
2.7.4.6	36.2334	36.9999	32.3844	43.0173	40.5801	34.7456	42.6044	47.4911	50.9281	53.7774	49.7009	40.3745	49.4116	45.326	1.02116	0.893773	1.18723	1.11996	0.958938	1.17583	1.3107	1.40556	1.48419	1.37169	1.11429	1.3637	1.25094
3.1.3.8	10.4301	7.64129	6.82029	8.81641	23.5354	7.54678	19.8108	23.3817	66.3035	62.7802	60.5541	17.066	56.5441	56.4717	0.732621	0.653906	0.845287	2.2565	0.72356	1.8994	2.24176	6.35695	6.01914	5.80571	1.63623	5.42125	5.41431
2.6.1.37	33.3664	22.6111	23.2271	21.466	12.4862	27.1482	35.0808	41.4274	25.7642	28.9239	36.053	27.9792	32.988	44.7578	0.677661	0.696124	0.643344	0.374214	0.813639	1.05138	1.24159	0.77216	0.866858	1.08052	0.838545	0.988659	1.3414
2.7.4.23	9.04599	4.46859	10.302	0.851827	1.78374	23.3494	52.4876	57.5811	43.7252	48.3661	48.024	15.3145	40.9651	47.2054	0.493986	1.13884	0.0941662	0.197186	2.58119	5.8023	6.36537	4.83366	5.34669	5.30887	1.69296	4.52854	5.21838
2.7.8.37	7.85963	7.55192	27.1858	6.30352	11.8916	32.7703	50.7069	54.331	5.6792	10.7746	19.7965	11.4522	15.4851	26.5749	0.960849	3.45891	0.802012	1.513	4.16944	6.45156	6.91266	0.722578	1.37088	2.51876	1.45709	1.97021	3.38119
7.6.2.10	7.71134	8.84781	19.7931	7.75163	26.3597	20.3611	34.2794	48.1702	5.26365	8.57181	12.6698	10.7336	12.1535	14.8173	1.14738	2.56676	1.00522	3.4183	2.64041	4.44533	6.24667	0.682585	1.11159	1.64301	1.39192	1.57605	1.92149
3.1.4.55	17.3999	16.9806	16.2161	29.814	34.5847	12.713	10.3729	10.9632	5.77154	4.40563	10.4805	15.0001	7.08561	8.08612	0.975903	0.931961	1.71345	1.98763	0.730637	0.596144	0.630072	0.331699	0.253198	0.60233	0.862077	0.40722	0.464721
3.11.1.2	16.2136	17.4275	12.639	20.3587	40.6296	12.0546	7.21204	3.39568	5.40217	4.21408	10.9929	10.7336	7.60178	8.34837	1.07487	0.779531	1.25566	2.5059	0.743487	0.444815	0.209435	0.333188	0.25991	0.678005	0.662013	0.468852	0.5149
3.6.1.63	3.46022	5.00482	19.4116	4.30173	6.93676	17.4234	33.3	30.4641	4.94044	7.03942	9.08311	7.09585	7.32023	13.0689	1.44639	5.60994	1.2432	2.00472	5.03536	9.62368	8.80412	1.42778	2.03439	2.62501	2.0507	2.11554	3.77691
4.7.1.1	3.55908	5.58574	9.77734	3.83322	4.5089	12.3585	21.5471	22.9936	1.80072	4.74084	6.38147	5.92818	5.63095	9.39738	1.56943	2.74715	1.07703	1.26687	3.47238	6.05412	6.46056	0.505952	1.33204	1.79301	1.66565	1.58214	2.6404
2.7.1.63	9.58974	11.0374	6.43873	10.8608	27.8957	7.64808	4.09573	1.69784	3.41675	1.4845	2.74822	6.10782	3.56627	2.09802	1.15096	0.671419	1.13254	2.90891	0.797528	0.427094	0.177048	0.356293	0.154801	0.286579	0.636912	0.371883	0.218778
2.3.1.280	0.988633	1.16183	3.91093	1.02219	12.8826	5.5208	8.14693	10.3326	1.15431	2.20281	2.60848	2.11079	2.81547	5.11392	1.17519	3.9559	1.03395	13.0307	5.58428	8.2406	10.4514	1.16758	2.22814	2.63847	2.13506	2.84784	5.17272
3.1.3.2	1.82897	1.96618	1.62161	2.42771	4.70709	1.97533	5.11966	7.17945	0.554068	0.52676	0.698701	1.57187	0.375396	0.34967	1.07502	0.886622	1.32736	2.57363	1.08002	2.7992	3.9254	0.30294	0.288009	0.382018	0.859426	0.20525	0.191184
S
1.8.1.2	215.225	191.569	298.853	68.4443	83.4393	329.374	427.87	390.94	474.236	499.512	385.124	300.496	417.065	411.212	0.890083	1.38856	0.318012	0.387683	1.53037	1.98801	1.81642	2.20344	2.32088	1.7894	1.39619	1.93781	1.91061
2.7.7.4	294.909	287.643	392.238	145.151	210.382	326.892	269.205	232.022	239.773	260.507	216.271	318.056	333.352	284.413	0.975362	1.33003	0.49219	0.713379	1.10845	0.91284	0.786758	0.81304	0.883345	0.733348	1.07849	1.13035	0.964408
2.8.1.1	144.044	166.321	211.286	113.762	128.826	180.718	158.932	135.294	167.467	174.788	100.333	189.792	147.672	125.138	1.15466	1.46682	0.78977	0.89435	1.2546	1.10336	0.939254	1.16261	1.21344	0.696548	1.3176	1.02518	0.86875
2.7.1.25	140.04	127.355	177.757	75.8552	98.502	148.505	150.295	139.902	173.285	179.146	158.372	157.995	194.643	175.054	0.909419	1.26933	0.541669	0.703386	1.06044	1.07323	0.999017	1.2374	1.27925	1.13091	1.12821	1.38991	1.25003
2.8.1.2	122.689	142.459	167.169	111.462	127.389	149.821	134.046	118.946	137.317	142.896	89.9461	152.875	119.892	100.88	1.16113	1.36254	0.908486	1.0383	1.22114	1.09256	0.969489	1.11922	1.16469	0.73312	1.24603	0.977201	0.822237
1.8.4.8	86.9009	88.0313	118.616	56.2632	69.5658	116.849	139.611	334.426	146.089	154.293	127.164	114.971	132.937	130.777	1.01301	1.36496	0.647441	0.800519	1.34462	1.60655	3.84837	1.6811	1.7755	1.46332	1.32301	1.52976	1.50489
1.8.4.10	86.9009	88.0313	118.616	56.2632	69.5658	116.849	139.611	334.426	146.089	154.293	127.164	114.971	132.937	130.777	1.01301	1.36496	0.647441	0.800519	1.34462	1.60655	3.84837	1.6811	1.7755	1.46332	1.32301	1.52976	1.50489
1.13.11.18	82.798	90.8912	134.164	40.5896	30.5218	132.752	158.531	155.134	144.242	160.614	116.497	126.064	135.377	123.128	1.09775	1.62038	0.490224	0.368629	1.60333	1.91467	1.87365	1.7421	1.93983	1.407	1.52254	1.63503	1.48708
7.6.2.14	76.1742	67.9673	112.988	39.3118	65.6515	120.647	176.116	194.136	127.02	144.093	111.187	97.1862	120.69	120.942	0.892261	1.48328	0.516078	0.86186	1.58383	2.31202	2.54858	1.6675	1.89162	1.45964	1.27584	1.58439	1.5877
1.14.11.17	73.8015	69.7994	84.2282	48.5116	137.893	112.493	123.807	105.994	78.0774	84.4252	82.9591	76.4825	81.8833	83.0029	0.945773	1.14128	0.657325	1.86843	1.52426	1.67756	1.4362	1.05794	1.14395	1.12408	1.03633	1.10951	1.12468
1.8.5.4	61.4436	68.146	79.1249	58.5631	69.5658	83.4198	98.9652	105.363	41.9707	44.9661	38.6149	66.8268	55.2302	48.9101	1.10908	1.28777	0.953121	1.13219	1.35767	1.61067	1.7148	0.683077	0.731828	0.628461	1.08761	0.898877	0.796017
7.3.2.3	42.6101	59.8791	79.268	30.9213	48.8546	58.8548	59.299	53.7003	56.0532	59.9548	44.6237	58.2489	54.1509	52.5816	1.40528	1.86031	0.725681	1.14655	1.38124	1.39167	1.26027	1.31549	1.40706	1.04726	1.36702	1.27085	1.23402
1.14.14.34	42.4124	42.2282	60.9533	18.9106	38.2017	59.4119	81.7364	93.1388	54.8528	56.7464	31.3018	51.4674	37.3989	34.3551	0.995658	1.43716	0.445874	0.900722	1.40082	1.92718	2.19603	1.29332	1.33797	0.738035	1.2135	0.881792	0.810025
1.14.14.5	42.4124	42.2282	60.9533	18.9106	38.2017	59.4119	81.7364	93.1388	54.8528	56.7464	31.3018	51.4674	37.3989	34.3551	0.995658	1.43716	0.445874	0.900722	1.40082	1.92718	2.19603	1.29332	1.33797	0.738035	1.2135	0.881792	0.810025
1.5.1.38	19.5255	24.5326	25.5165	9.32751	17.9365	39.8106	50.8404	46.6664	75.6303	83.2759	60.9267	36.8266	51.0539	57.6081	1.25644	1.30683	0.477709	0.918618	2.0389	2.6038	2.39002	3.87341	4.26498	3.12036	1.88608	2.61473	2.9504
1.8.3.1	28.1266	30.7886	34.7692	27.8973	90.0293	36.417	33.9233	30.4641	36.8455	38.8844	14.2069	44.7308	23.5092	18.5762	1.09464	1.23617	0.991848	3.20086	1.29475	1.20609	1.08311	1.30999	1.38248	0.505106	1.59034	0.835835	0.66045
7.6.2.7	6.96986	4.46859	8.34651	2.21475	1.83329	13.1182	37.93	36.3338	50.5587	54.1605	52.682	13.4282	41.8567	45.6319	0.64113	1.19751	0.317761	0.263031	1.88214	5.442	5.21299	7.2539	7.77066	7.55855	1.92661	6.00538	6.54703
1.8.2.6	33.7124	30.0289	35.58	13.5015	16.3014	37.1768	30.0056	27.7476	16.8991	16.6648	20.961	26.2277	27.4509	22.9908	0.890739	1.0554	0.40049	0.483543	1.10276	0.890048	0.823068	0.501272	0.494321	0.62176	0.777984	0.814266	0.681969
1.8.7.1	32.0811	32.1739	20.0793	47.0635	76.6512	19.7027	9.39346	4.60843	15.7448	7.90139	9.68865	24.1169	10.0419	7.91128	1.00289	0.625891	1.46701	2.38929	0.614151	0.292803	0.143649	0.49078	0.246294	0.302004	0.751747	0.313014	0.246602
1.14.13.111	10.875	19.4831	21.3671	8.98678	6.98631	32.1625	24.6189	15.8142	19.7156	20.1126	14.859	16.3025	11.1211	8.96029	1.79155	1.96479	0.826373	0.642421	2.95748	2.26381	1.45418	1.81293	1.84944	1.36635	1.49908	1.02263	0.823938
1.8.5.5	21.5522	22.9239	11.3512	33.6472	29.5308	11.2442	7.79078	7.37349	8.03399	4.30985	5.26355	16.3025	7.36715	4.54571	1.06364	0.526686	1.56119	1.3702	0.521719	0.361484	0.342122	0.372769	0.199973	0.244223	0.756419	0.341828	0.210916
1.18.1.3	8.65054	10.0096	15.5483	6.04797	1.23871	13.0169	13.1776	10.5266	25.1178	32.1323	12.3903	27.0361	10.7457	9.09142	1.15711	1.79738	0.699144	0.143194	1.50475	1.52332	1.21687	2.90361	3.71449	1.43231	3.12536	1.2422	1.05097
1.8.2.1	9.24372	5.45168	6.62951	6.55907	16.3509	18.9936	42.2928	48.8494	4.47872	6.17745	7.40623	8.30843	7.78948	9.87818	0.589771	0.717191	0.70957	1.76887	2.05476	4.5753	5.2846	0.484515	0.668286	0.801217	0.898819	0.842678	1.06864
2.8.5.2	15.571	14.9251	8.53728	23.0419	27.6975	11.5481	6.05455	0.921686	5.03279	3.92675	7.40623	9.34138	5.91249	6.25035	0.958521	0.548282	1.4798	1.77879	0.741643	0.388836	0.0591926	0.323216	0.252184	0.475643	0.599922	0.379713	0.40141
1.8.3.4	15.9664	14.5676	9.68195	19.4217	24.6751	9.11692	5.11966	1.60082	4.98661	2.87323	6.89385	10.509	5.1617	4.502	0.91239	0.606394	1.21641	1.54543	0.571006	0.320651	0.100262	0.312319	0.179955	0.431771	0.658197	0.323285	0.281967
1.8.99.2	10.875	7.14975	4.57865	15.9718	10.8511	10.0793	19.8554	30.4641	3.5091	2.53802	6.28831	5.20961	3.70704	2.0106	0.65745	0.421027	1.46867	0.997804	0.926832	1.82579	2.80131	0.322677	0.233382	0.578237	0.479046	0.340878	0.184884
1.12.1.5	12.3579	14.9698	12.5913	20.3161	9.41418	9.67407	5.92099	2.23145	4.89427	3.39999	5.21697	9.16173	4.27013	4.63313	1.21135	1.01889	1.64397	0.761793	0.782823	0.479126	0.180568	0.396043	0.275127	0.422156	0.741366	0.345538	0.374912
1.12.1.3	12.3579	14.9698	12.5913	20.3161	9.41418	9.67407	5.92099	2.23145	4.89427	3.39999	5.21697	9.16173	4.27013	4.63313	1.21135	1.01889	1.64397	0.761793	0.782823	0.479126	0.180568	0.396043	0.275127	0.422156	0.741366	0.345538	0.374912
1.8.5.6	11.5176	14.0761	7.5357	19.6346	10.207	6.68574	3.69506	1.16423	4.06317	3.20844	6.84727	9.027	5.1617	4.76425	1.22214	0.654278	1.70475	0.886206	0.580482	0.320819	0.101083	0.35278	0.278569	0.594506	0.783759	0.448159	0.413651
3.1.6.20	11.7153	9.5181	6.48643	14.5662	12.9321	8.61043	3.87313	4.65694	3.69379	3.20844	4.89091	7.76951	3.94166	4.67684	0.81245	0.553671	1.24335	1.10386	0.734972	0.330604	0.397509	0.315296	0.273868	0.41748	0.663193	0.336454	0.399207
1.12.98.4	10.3806	10.814	8.77575	12.6496	7.13496	7.64808	4.18476	2.76506	3.69379	3.20844	3.63324	6.55693	3.19087	2.53511	1.04175	0.845396	1.21858	0.687332	0.736764	0.403131	0.266367	0.355834	0.309079	0.350002	0.631649	0.307386	0.244215
1.8.2.3	7.8102	7.2838	3.72016	10.3497	14.4186	3.90002	2.93824	0.921686	3.18589	1.72394	3.9593	6.24255	3.42549	1.74835	0.932601	0.47632	1.32515	1.84612	0.499349	0.376205	0.11801	0.407914	0.220729	0.50694	0.799282	0.438592	0.223855
1.8.5.2	4.44885	3.66425	1.33544	5.9202	19.8193	5.97665	2.22594	4.22035	1.70838	0.814083	2.14268	2.73954	1.07926	0.524505	0.823639	0.300177	1.33073	4.45493	1.34341	0.50034	0.948639	0.384004	0.182987	0.481626	0.615786	0.242594	0.117897
1.8.99.5	2.22442	1.60869	0.66772	2.89621	0.743225	1.11429	0.489706	0.0485098	1.01579	0.335211	0.652121	1.16767	0.187698	0.655631	0.723195	0.300177	1.30201	0.33412	0.500934	0.22015	0.0218078	0.456654	0.150695	0.293164	0.524932	0.0843806	0.294742
